# Supplementary material for: The Prevalence and Comorbidities of Self-Reported Mental Health Disorders Among Primary Healthcare Attendees in Riyadh, Saudi Arabia: A Cross-Sectional Survey
Source: Healthcare (Basel). 2026 Mar 23;14(6):817. doi: 10.3390/healthcare14060817 (PMC13026869; doi:10.3390/healthcare14060817)
Supplement: Supplementary file 1 [file healthcare-14-00817-s001.zip]

Archive with 1 entries (1 files):
- healthcare-4177428-supplementary.pdf
